# Supplementary material for: Does higher knee hyperextension in patients with hemiplegia affect lateral and medial meniscus volume in the paretic leg? A cross-sectional study
Source: BMC Sports Sci Med Rehabil. 2023 Jan 5;15:4. doi: 10.1186/s13102-022-00611-1 (PMC9814213; doi:10.1186/s13102-022-00611-1)
Supplement: Supplementary file 1 — Additional file 1. Baseline. [file 13102_2022_611_MOESM1_ESM.xlsx]

## Sheet: Baseline
	age (years)	height (cm)	mass (kg)	handedness	Brunnstrom stage	Barthel Index	Function Ambulation Category level	myodynamia of hip flexion	myodynamia of hip extension	myodynamia of knee flexion	myodynamia of knee extension	myodynamia of ankle dorsiflexion	myodynamia of ankle plantarflexion	muscular tension of hip extension	muscular tension of knee extension	muscular tension of ankle plantarflexion
patient 1	32	174	70	right	4	100	4	4	5	4	5	5	5	1	1	0
patient 2	69	155	65	right	4	95	4	4	5	4	4	3	4	0	0	0
patient 3	44	176	78	right	4	100	4	5	5	5	5	4	4	0	1	0
patient 4	37	163	59	right	4	95	4	4	4	4	4	3	4	0	0	1
patient 5	60	172	77	right	4	100	4	4	5	5	5	4	5	1	0	1
patient 6	53	166	72	right	4	100	4	4	5	4	5	3	5	1	1	1
patient 7	53	173	74	right	4	100	4	4	5	5	5	5	5	1	0	0
patient 8	54	172	70	right	4	95	4	4	5	4	5	4	4	0	1	0
