# Supplementary material for: Does higher knee hyperextension in patients with hemiplegia affect lateral and medial meniscus volume in the paretic leg? A cross-sectional study
Source: BMC Sports Sci Med Rehabil. 2023 Jan 5;15:4. doi: 10.1186/s13102-022-00611-1 (PMC9814213; doi:10.1186/s13102-022-00611-1)
Supplement: Supplementary file 2 — Additional file 2. Data of gait parameters and meniscus. [file 13102_2022_611_MOESM2_ESM.xlsx]

## Sheet: Data
	Hyperextension	Months	Step Length of non-paretic leg (m)	Step Length of paretic leg (m)	Cadence of non-paretic leg (steps/min)	Cadence of paretic leg (steps/min)	Walking Speed of non-paretic leg (m/s)	Walking Speed of paretic leg (m/s)	supporting phase of non-paretic leg (%)	supporting phase of paretic leg (%)	Non-paretic Knee flexion Moment(N*mm/kg)	Paretic Knee flexion Moment(N*mm/kg)	Non-paretic Knee extension Moment(N*mm/kg)	Paretic Knee extension Moment(N*mm/kg)	Non-paretic Ground Reaction Force (N/kg)	Paretic Ground Reaction Force (N/kg)	Non-paretic Hip flexion Angles (°)	Paretic Hip flexion Angles (°)	Non-paretic Hip extension Angles (°)	Paretic Hip extension Angles (°)	Non-paretic knee flexion Angles (°)	Paretic knee flexion Angles (°)	Non-paretic knee extension Angles (°)	Paretic knee extension Angles (°)	Non-paretic dorsiflex Angles (°)	Paretic dorsiflex Angles (°)	Non-paretic plantar flexion Angles (°)	Paretic plantar flexion Angles (°)	non-paretic water content of anterior horn of lateral meniscus(%)	paretic water content of anterior horn of lateral meniscus(%)	non-paretic water content of posterior horn of lateral meniscus(%)	paretic water content of posterior horn of lateral meniscus(%)	non-paretic water content of anterior horn of medial meniscus(%)	paretic water content of anterior horn of medial meniscus(%)	non-paretic water content of posterior horn of medial meniscus(%)	paretic water content of posterior horn of medial meniscus(%)	non-paretic volume of lateral meniscus(cm3)	paretic volume of lateral meniscus(cm3)	non-paretic volume of medial meniscus(cm3)	paretic volume of medial meniscus(cm3)	non-paretic PI of anterior horn of lateral meniscus(%)	paretic PI of anterior horn of lateral meniscus(%)	non-paretic PI of posterior horn of lateral meniscus(%)	paretic PI of posterior horn of lateral meniscus(%)	non-paretic PI of anterior horn of medial meniscus(%)	paretic PI of anterior horn of medial meniscus(%)	non-paretic PI of posterior horn of medial meniscus(%)	paretic PI of posterior horn of medial meniscus(%)
Patient 1	12	19	0.33	0.45	79.47	79.47	0.5	0.51	55.63	64.24	1744.7	470.11	254.12	1571.62	4.39	6.5	19.6	15.47	17.64	20.03	54.08	31.03	-0.64	12.25	6.61	7.78	24.77	16.48	52.66	56.02	57.32	56.98	50.2	55.38	52.43	54.05	2.82	3.69	3.94	4.07	60.6	61.41	66.53	62	55.35	54.22	53.78	57.28
	13		0.31	0.45	80	77.42	0.51	0.5	71.33	66.45	925.45	651.09	1309.28	1560.08	9.62	11.22	20.53	15.64	16.93	21.25	55.39	38.04	-0.12	13.96	10.05	11.28	28.19	20.25
Patient 2	9	15	0.17	0.21	66.3	65.93	0.22	0.21	64.09	64.84	1768.52	1196.06	144.82	935.97	11.15	11.14	25.05	16.05	17.62	17.69	50.56	39.88	-1.13	9.93	8.54	-2.05	32.14	22.93	51.82	48.92	47.73	55	51.63	53.19	40.49	44.16	3.16	3.53	4.41	3.92	58.11	58.47	63.87	59.07	53.91	52.89	57.37	55.84
	9		0.17	0.34	68.97	65.75	0.29	0.27	78.74	50.68	109.27	144.29	116.84	428.8		10.14	23.8	5.65	8.66	10.72	49.11	-7.78	-5.37	9.01	1.86	-7.14	20.16	13.45
Patient 3	10	20	0.91	0.36	101.69	116.5	1.07	0.84	65.25	70.87	733.59	2148.41	1722.95	822.27	10.28	10.78	45.27	63.88	-4.7	15.76	67.18	58.49	-0.57	10.38	25.3	21.33	8.86	1.73	50.72	50.37	59.75	57.39	50.7	51.94	50.6	47.57	2.31	2.55	3.47	3.43	53.99	54.65	54.88	58.18	56.22	54.29	54.53	57.9
			0.66	0.63	106.2	105.26	1.19	1.08	63.72	64.91	1092.08		148.81		8.84		75.44		36.65		64.37		-2.81		22.96		11.2
Patient 4	19	24	0.32	0.39	75	73.62	0.45	0.45	68.75	68.1	2748.3	496.53	711.81	1852.05	8.93	11.71	60.78	45.96	19.39	-6.61	47.89	10.59	-6.53	19.62	27.44	14.65	3.33	20.12	45.29	58.42	51.24	60.23	57.28	59.87	50.27	50.25	3.92	1.26	2.9	3.14	68.78	53.27	66.85	56.97	51.05	52.82	55.13	56.01
	19		0.35	0.43	75.95	77.42	0.49	0.49	72.15	65.16	1909.94	171.71	1589.86	1735.52	9.92	11.85	60.92	45.65	19.1	-4.8	50.67	11.22	-1.54	19.3	26.52	15.32	17.6	21.04
Patient 5	12	30	0.32	0.4	64.17	62.83	0.38	0.37	75.94	67.54	2017.63	45.78	164.37	1130.95	11.78	11.15	38.77	29.58	1.87	5.54	81.32	20.68	-17.93	12.42	30.54	16.92	-0.52	14.43	46.4	44.48	54.13	49.87	48.79	52.74	54.42	57.51	1.71	1.37	2.32	2.64	63.07	62.74	61.67	54.8	53.83	53.69	63.08	56.3
	12		0.31	0.32	71.43	65.75	0.37	0.31	79.82	73.48	1261.48	64.02	335.32	2630.05	12.6	11.02	33.66	34.41	2.82	4.58	79.93	19.63	-17.28	12.03	29.35	10.1	8.72	20.73
Patient 6	0	12	0.32	0.42	64.17	65.22	0.39	0.36	78.61	66.85	1790.61	122.04	687.55	1438.65	11.96	8.63	42.68	36.74	2.07	5.44	69.67	23.95	-18.52	-2.84	26.08	20.46	8.69	9.72	63.49	58.2	51	57.8	60.85	54.45	48.91	48.91	2.99	2.92	3.55	3.96	55.34	47.68	57.1	54.03	53.2	57.56	49.29	63.52
	0		0.33	0.41	63.29	62.99	0.37	0.39	78.9	58.95	1455.47	2443.17	704.49	92.87	13.27	9.46	43.99	31.79	2.8	3.1	74.21	25.29	-18.38	-4.38	22.45	14.44	6.65	18.56
Patient 7	11	14	0.66	0.62	98.36	103.81	1.13	1.11	59.02	65.57	759.29	1226.46	1023.93	360.82		12.12	41.85	39.57	8.68	20.68	66.67	70.45	0.48	11.31	9.78	13.8	22.36	21.36	56.35	51.56	52.64	52.26	49.56	52.49	50.09	54.08	3.67	4.11	4.01	4.09	63.45	66.32	57.08	59.69	65.95	65.85	65.7	61.38
	0		0.65	0.68	96.31	107.33	1.14	1.19	64.21	54.65	1296.5	1053.56	388.24	1039.69	10.95	16	40.42	39.09	9.37	5.18	66.18	72.66	-0.06	-8.22	8.67	12.42	21.46	16.73
	0		0.72	0.6	102.74	101.52	1.14	1.1	54.88	65.14	981.18	958.89	865.54	343.21	14.36	11.04	41.77	37.44	8.39	4.78	64.47	71.02	0.51	-5.93	8.13	12.48	23.31	16.09
Patient 8	9	22	0.36	0.26	39.34	36.25	0.22	0.19	73.44	75.53	38.07	24.26	27.91	23.37			45.81	22.54	-2.36	-5.49	70.61	35.59	-5.32	9.81	22.29	16.31	20.2	17.45	56.04	63.18	54.82	52.65	46.86	49.39	49.39	53.08	2.12	2.49	4.5	3.97	61.32	51.58	50.78	52.49	64.89	51.62	55.92	56.07
	9		0.37	0.26	32.35	32.97	0.17	0.17	81.94	79.95	31.43	24.54	25.27	33.23			45.22	24.44	-4.78	-6.67	34.56	5.86	-17.71	9.73	29.58	19.74	18.96	17.14
	7		0.34	0.32	35.5	40.61	0.18	0.22	85.5	72.93	35.47	32.58	22.32	32.63			44.99	22.41	-3.26	-6.59	14.89	9.99	-18.88	7.55	22.11	21.71	19.92	16.12
